# Supplementary material for: CalliFACS: The common marmoset Facial Action Coding System
Source: PLoS One. 2022 May 17;17(5):e0266442. doi: 10.1371/journal.pone.0266442 (PMC9113598; doi:10.1371/journal.pone.0266442)
Supplement: S2 Video — a. AU1+2—Brow Raiser in normal speed and in slow motion, respectively. The presence of AU1+2 is indicated by an arrow. b AU1+2 is initiated a couple of frames before the head up movement. (ZIP) [file pone.0266442.s002.zip]

Archive with 2 entries (2 files):
- S2b.mp4
- S2a.mp4
