# Supplementary material for: CalliFACS: The common marmoset Facial Action Coding System
Source: PLoS One. 2022 May 17;17(5):e0266442. doi: 10.1371/journal.pone.0266442 (PMC9113598; doi:10.1371/journal.pone.0266442)
Supplement: S25 Video — a and b. AU16—Lower Lip Depressor in normal speed and in slow motion, respectively. AU16 is present during the whole video, as the lower teeth are exposed for the duration of the video. (ZIP) [file pone.0266442.s025.zip]

Archive with 2 entries (2 files):
- S25b.mp4
- S25a.mp4
