# Supplementary material for: CalliFACS: The common marmoset Facial Action Coding System
Source: PLoS One. 2022 May 17;17(5):e0266442. doi: 10.1371/journal.pone.0266442 (PMC9113598; doi:10.1371/journal.pone.0266442)
Supplement: S27 Video — a and b. AU118—Lip Pucker in normal speed and in slow motion, respectively. AU118 is initiated during the tongue show (AD19). The last frames of the clip show the lip corners returning to neutral after AU118. (ZIP) [file pone.0266442.s027.zip]

Archive with 2 entries (2 files):
- S27b.mp4
- S27a.mp4
