# Supplementary material for: CalliFACS: The common marmoset Facial Action Coding System
Source: PLoS One. 2022 May 17;17(5):e0266442. doi: 10.1371/journal.pone.0266442 (PMC9113598; doi:10.1371/journal.pone.0266442)
Supplement: S46 Video — a and b. EAD1—Ears Forward in normal speed and in slow motion, respectively. Both individuals produce an EAD1 when turning the head forward and releasing it afterwards. In the top individual, only the EAD1 release is observed before the head turn, due to the tufts covering the ear. (ZIP) [file pone.0266442.s046.zip]

Archive with 2 entries (2 files):
- S46b.mp4
- S46a.mp4
