# Supplementary material for: CalliFACS: The common marmoset Facial Action Coding System
Source: PLoS One. 2022 May 17;17(5):e0266442. doi: 10.1371/journal.pone.0266442 (PMC9113598; doi:10.1371/journal.pone.0266442)
Supplement: S68 Video — (ZIP) [file pone.0266442.s068.zip]

Archive with 1 entries (1 files):
- S68.mp4
