# Supplementary material for: CalliFACS: The common marmoset Facial Action Coding System
Source: PLoS One. 2022 May 17;17(5):e0266442. doi: 10.1371/journal.pone.0266442 (PMC9113598; doi:10.1371/journal.pone.0266442)
Supplement: S71 Video — a and b. AD58—Head Back in individual on the left (after individual on the right jumps), in normal speed and in slow motion, respectively. (ZIP) [file pone.0266442.s071.zip]

Archive with 2 entries (2 files):
- S71b.mp4
- S71a.mp4
